# Supplementary material for: Exploitation of the Nutraceutical Potential of the Infesting Seaweed Chaetomorpha linum as a Yellow Mealworms’ Feed: Focus on Nutrients and Antioxidant Activity
Source: Foods. 2025 Jan 20;14(2):325. doi: 10.3390/foods14020325 (PMC11764564; doi:10.3390/foods14020325)
Supplement: Supplementary file 1 [file foods-14-00325-s001.zip]

Archive with 1 entries (1 files):
- foods-3381299-supplementary.pdf
